# Supplementary material for: Establishing data governance for sharing and access to real-world data: a case study
Source: JAMIA Open. 2025 Jun 23;8(3):ooaf041. doi: 10.1093/jamiaopen/ooaf041 (PMC12206003; doi:10.1093/jamiaopen/ooaf041)
Supplement: ooaf041_Supplementary_Data [file ooaf041_supplementary_data.zip]

Archive with 3 entries (3 files):
- Appendix A.docx
- Supplementary_Data.zip
- Appendix B.docx
